# Supplementary material for: Effects of Cyclocarya paliurus Aqueous and Ethanol Extracts on Glucolipid Metabolism and the Underlying Mechanisms: A Meta-Analysis and Systematic Review
Source: Front Nutr. 2020 Dec 1;7:605605. doi: 10.3389/fnut.2020.605605 (PMC7736088; doi:10.3389/fnut.2020.605605)
Supplement: Supplementary file 2 [file Table_1.XLSX]

## Sheet: BG
study	Tsample	tmean	tsd	csample	cmean	csd	extract	dose	duration	model	model		mg/dl
Kurihara et al.2003-AE 2000	11	467.23	20	10	521.82	11.82	AE	2000	3	1	KKAy
Liu et al.2018-AE1 8000	6	212.4	19.8	6	360	13.14	AE	8000	4	3	C57BL/6 mice	HFD+STZ 40mg/kg
Liu et al.2018-AE2 8000	6	212.4	26.82	6	360	13.14	AE	8000	4	3	C57BL/6 mice	HFD+STZ 40mg/kg
Liu et al.2018-AE3 8000	6	230.4	24.3	6	360	13.14	AE	8000	4	3	C57BL/6 mice	HFD+STZ 40mg/kg
Liu et al.2018-AE4 8000	6	194.4	24.12	6	360	13.14	AE	8000	4	3	C57BL/6 mice	HFD+STZ 40mg/kg
Liu et al.2018-AE5 8000	6	217.8	25.56	6	360	13.14	AE	8000	4	3	C57BL/6 mice	HFD+STZ 40mg/kg
Sheng et al.2018-AE 1000	8	79.02	13.14	8	99	15.48	AE	1000	5	3	SD rats	TPO850+ALx(四氧嘧啶)105ｍg/kg
Wang et al.2013-AE 2000	6	324.9	55.8	6	390.34	46.44	AE	2000	4	3	SD rats	HFD+5% sucrose-containing water+STZ 30 mg/kg
Wang et al.2013-AE 4000	6	334.26	59.94	6	390.34	46.44	AE	4000	4	3	SD rats	HFD+5% sucrose-containing water+STZ 30 mg/kg
Wang et al.2013-AE 8000	6	315.18	25.56	6	390.34	46.44	AE	8000	4	3	SD rats	HFD+5% sucrose-containing water+STZ 30 mg/kg
Wang et al.2016-AE 47	9	129.6	14.4	13	361.8	57.6	AE	47	8	3	Wistar rats	HFD+STZ 35 mg/kg
Wang et al.2016-AE 94	11	75.6	7.2	13	361.8	57.6	AE	94	8	3	Wistar rats	HFD+STZ 35 mg/kg
Xiao et al.2017-AE 1000	8	202.45	83.85	8	302.4	43.12	AE	1000	5	3	C57/BL6J	HFD+STZ 25 mg/kg 3d
Xiao et al.2017-AE 2000	8	193.98	23.96	8	302.4	43.12	AE	2000	5	3	C57/BL6J	HFD+STZ 25 mg/kg 3d
Xiao et al.2017-AE 4000	8	166.02	38.33	8	302.4	43.12	AE	4000	5	3	C57/BL6J	HFD+STZ 25 mg/kg 3d
Xu et al.2017-AE 500	6	193.22	16.88	6	213.89	11.81	AE	500	7	1	SHR/cp rats
Li et al.2018-AE 200	6	118.94	18.21	6	230.44	96.25	AE	200	12	3	SD rats	HFD+STZ 35 mg/kg
Liu et al.2018-EE1 8000	6	190.8	8.64	6	360	13.14	EE	8000	4	3	C57BL/6 mice	HFD+STZ 40mg/kg
Liu et al.2018-EE2 8000	6	230.4	16.02	6	360	13.14	EE	8000	4	3	C57BL/6 mice	HFD+STZ 40mg/kg
Liu et al.2018-EE3 8000	6	176.4	8.1	6	360	13.14	EE	8000	4	3	C57BL/6 mice	HFD+STZ 40mg/kg
Liu et al.2018-EE4 8000	6	187.2	21.6	6	360	13.14	EE	8000	4	3	C57BL/6 mice	HFD+STZ 40mg/kg
Liu et al.2018-EE5 8000	6	223.2	19.08	6	360	13.14	EE	8000	4	3	C57BL/6 mice	HFD+STZ 40mg/kg
Wang et al.2013-EE 2000	6	334.8	32.04	6	390.34	46.44	EE	2000	4	3	SD rats	HFD+5% sucrose-containing water+STZ 30 mg/kg
Wang et al.2013-EE 4000	6	326.52	82.26	6	390.34	46.44	EE	4000	4	3	SD rats	HFD+5% sucrose-containing water+STZ 30 mg/kg
Wang et al.2013-EE 8000	6	311.58	25.38	6	390.34	46.44	EE	8000	4	3	SD rats	HFD+5% sucrose-containing water+STZ 30 mg/kg
Zhao et al.2019-EE 500	5	221.22	23.94	5	394.02	35.28	EE	500	4	2	SD rats	HFD
Zhao et al.2019-EE 1000	5	173.52	15.3	5	394.02	35.28	EE	1000	4	3	C57BL/6J mice	HFSD+STZ 40mg/kg
Zhang et al.2019-TAE 40	12	421.38	52.74	12	568.26	115.74	TAE	40	10		SD rats	STZ 65mg/kg
Zhang et al.2019-TAE 160	12	526.14	87.66	12	568.26	115.74	TAE	160	10		SD rats	STZ 65mg/kg
Hu et al.2017-CPP 400	15	100.26	9.36	15	120.96	7.2	CPP	400	8		SD rats	HFD			463.14	53.64	500.04	17.28
Hu et al.2017-CPP 800	15	97.92	12.24	15	120.96	7.2	CPP	800	8		SD rats	HFD			384.12	34.38	500.04	17.28
Hu et al.2017-CPP 200	15	111.6	14.58	15	120.96	7.2	CPP	200	8		SD rats	HFD

## Sheet: OGTT
study	Tsample	tmean	tsd	csample	cmean	csd	extract	dose	duration	model	model		mmol/L*h
Liu et al.2018-EE1 8000	6	25.23	1.36	6	41.59	0.91	EE	8000	4	3	C57BL/6 mice	HFD+STZ 40mg/kg
Liu et al.2018-EE2 8000	6	30.15	1.06	6	41.59	0.91	EE	8000	4	3	C57BL/6 mice	HFD+STZ 40mg/kg
Liu et al.2018-EE3 8000	6	24.85	0.68	6	41.59	0.91	EE	8000	4	3	C57BL/6 mice	HFD+STZ 40mg/kg
Liu et al.2018-EE4 8000	6	24.92	1.97	6	41.59	0.91	EE	8000	4	3	C57BL/6 mice	HFD+STZ 40mg/kg
Liu et al.2018-EE5 8000	6	31.29	2.27	6	41.59	0.91	EE	8000	4	3	C57BL/6 mice	HFD+STZ 40mg/kg
Liu et al.2018-AE1 8000	6	29.55	1.52	6	41.59	0.91	AE	8000	4	3	C57BL/6 mice	HFD+STZ 40mg/kg
Liu et al.2018-AE2 8000	6	30.23	2.27	6	41.59	0.91	AE	8000	4	3	C57BL/6 mice	HFD+STZ 40mg/kg
Liu et al.2018-AE3 8000	6	31.36	2.73	6	41.59	0.91	AE	8000	4	3	C57BL/6 mice	HFD+STZ 40mg/kg
Liu et al.2018-AE4 8000	6	26.97	1.67	6	41.59	0.91	AE	8000	4	3	C57BL/6 mice	HFD+STZ 40mg/kg
Liu et al.2018-AE5 8000	6	28.79	1.97	6	41.59	0.91	AE	8000	4	3	C57BL/6 mice	HFD+STZ 40mg/kg
Sheng et al.2018-AE 1000	8	15.81	3.01	8	22.07	5.04	AE	1000	5	3	SD rats	TPO850+ALx(四氧嘧啶)105ｍg/kg
Xiao et al.2017-AE 1000	8	28.77	3.85	8	37.39	7.19	AE	1000	5	3	C57/BL6J	HFD+STZ 25 mg/kg 3d
Xiao et al.2017-AE 2000	8	26.77	3.08	8	37.39	7.19	AE	2000	5	3	C57/BL6J	HFD+STZ 25 mg/kg 3d
Xiao et al.2017-AE 4000	8	24.95	10.01	8	37.39	7.19	AE	4000	5	3	C57/BL6J	HFD+STZ 25 mg/kg 3d
Zhao et al.2019-EE 500	5	38.67	2.89	5	46.33	5.17	EE	500	4	2	SD rats	HFD
Zhao et al.2019-EE 1000	5	31.28	2.43	5	46.33	5.17	EE	1000	4	3	C57BL/6J mice	HFSD+STZ 40mg/kg
Zhang et al.2019-TAE 40	12	55.12	9.15	12	77.93	6.59	TAE	40	10		SD rats	STZ 65mg/kg
Zhang et al.2019-TAE 160	12	61.22	6.46	12	77.93	6.59	TAE	160	10		SD rats	STZ 65mg/kg

## Sheet: TC
study	Tsample	tmean	tsd	csample	cmean	csd	extract	dose	duration	model	model			mg/dl
Jiang et al.2015-AE 1500	10	145.36	15.85	10	159.29	9.67	AE	1500	4	2	KM mice	HFD
Li et al.2018-AE 200	6	80.65	14.25	6	109.75	22.4	AE	200	12	3	SD rats	HFD+STZ 35 mg/kg
Liu et al.2018-AE1 8000	6	102.84	16.24	6	145.36	7.35	AE	8000	4	3	C57BL/6 mice	HFD+STZ 40mg/kg
Liu et al.2018-AE2 8000	6	114.82	12.37	6	145.36	7.35	AE	8000	4	3	C57BL/6 mice	HFD+STZ 40mg/kg
Liu et al.2018-AE3 8000	6	117.14	4.64	6	145.36	7.35	AE	8000	4	3	C57BL/6 mice	HFD+STZ 40mg/kg
Liu et al.2018-AE4 8000	6	119.85	16.24	6	145.36	7.35	AE	8000	4	3	C57BL/6 mice	HFD+STZ 40mg/kg
Liu et al.2018-AE5 8000	6	114.05	9.67	6	145.36	7.35	AE	8000	4	3	C57BL/6 mice	HFD+STZ 40mg/kg
Sheng et al.2018-AE 1000	8	172.42	46.01	8	177.06	19.72	AE	1000	5	3	SD rats	TPO850+ALx(四氧嘧啶)105ｍg/kg
Wang et al.2013-AE 2000	6	56.44	12.37	6	76.93	7.35	AE	2000	4	3	SD rats	HFD+5% sucrose-containing water+STZ 30 mg/kg
Wang et al.2013-AE 4000	6	59.54	11.6	6	76.93	7.35	AE	4000	4	3	SD rats	HFD+5% sucrose-containing water+STZ 30 mg/kg
Wang et al.2013-AE 8000	6	56.83	7.35	6	76.93	7.35	AE	8000	4	3	SD rats	HFD+5% sucrose-containing water+STZ 30 mg/kg
Xiao et al.2017-AE 1000	8	25.21	5.23	8	55.46	21.87	AE	1000	5	3	C57/BL6J	HFD+STZ 25 mg/kg 3d
Xiao et al.2017-AE 2000	8	23.03	13.79	8	55.46	21.87	AE	2000	5	3	C57/BL6J	HFD+STZ 25 mg/kg 3d
Xiao et al.2017-AE 4000	8	17.82	5.7	8	55.46	21.87	AE	4000	5	3	C57/BL6J	HFD+STZ 25 mg/kg 3d
Xu et al.2017-AE 500	6	109.71	10.99	6	119.2	8.82	AE	500	7	1	SHR/cp rats
Jiang et al.2015-EE 1500	10	107.48	13.53	10	159.29	9.67	EE	1500	4	2	KM mice	HFD
Liu et al.2018-EE1 8000	6	92.4	9.67	6	145.36	7.35	EE	8000	4	3	C57BL/6 mice	HFD+STZ 40mg/kg
Liu et al.2018-EE2 8000	6	80.41	14.69	6	145.36	7.35	EE	8000	4	3	C57BL/6 mice	HFD+STZ 40mg/kg
Liu et al.2018-EE3 8000	6	80.41	5.8	6	145.36	7.35	EE	8000	4	3	C57BL/6 mice	HFD+STZ 40mg/kg
Liu et al.2018-EE4 8000	6	92.01	8.12	6	145.36	7.35	EE	8000	4	3	C57BL/6 mice	HFD+STZ 40mg/kg
Liu et al.2018-EE5 8000	6	99.36	18.94	6	145.36	7.35	EE	8000	4	3	C57BL/6 mice	HFD+STZ 40mg/kg
Ma et al.20015-EE 370	8	136.47	4.64	8	151.16	7.35	EE	370	4	2	KM mice	HFD
Ma et al.20015-EE 750	8	125.42	11.99	8	151.16	7.35	EE	750	4	2	KM mice	HFD
Ma et al.20015-EE 1500	8	122.55	6.96	8	151.16	7.35	EE	1500	4	2	KM mice	HFD
Wang et al.2013-EE 2000	6	58.76	11.99	6	76.93	7.35	EE	2000	4	3	SD rats	HFD+5% sucrose-containing water+STZ 30 mg/kg
Wang et al.2013-EE 4000	6	60.7	7.73	6	76.93	7.35	EE	4000	4	3	SD rats	HFD+5% sucrose-containing water+STZ 30 mg/kg
Wang et al.2013-EE 8000	6	58.38	8.51	6	76.93	7.35	EE	8000	4	3	SD rats	HFD+5% sucrose-containing water+STZ 30 mg/kg				tmean	tsd
Jiang et al.2015-BuE 1500	10	146.14	11.21	10	159.29	9.67	BuE	1500	4		KM mice	HFD
Jiang et al.2015-ChE 1500	10	93.56	2.32	10	159.29	9.67	ChE	1500	4		KM mice	HFD
Hu et al.2017-CPP 200	15	92.01	11.6	15	110.57	8.89	CPP	200	8		SD rats	HFD
Hu et al.2017-CPP 400	15	83.12	9.67	15	110.57	8.89	CPP	400	8		SD rats	HFD
Hu et al.2017-CPP 800	15	78.09	5.03	15	110.57	8.89	CPP	800	8		SD rats	HFD
Yang et al.2016- CPP 200	10	83.82	4.52	10	114.04	6.11	CPP	200	8		SD rats	HFE
Yang et al.2016- CPP 400	10	84.82	7.5	10	114.04	6.11	CPP	400	8		SD rats	HFE
Yang et al.2016- CPP 800	10	78.25	5.06	10	114.04	6.11	CPP	800	8		SD rats	HFE
Yang et al.2018- CPP-2 150	10	179.8	13.87	10	217.53	7.77	CPP-2	150	4		ICR mice	high-fat emulsion
Yang et al.2018- CPP-2 300	10	178.13	28.86	10	217.53	7.77	CPP-2	300	4		ICR mice	high-fat emulsion
Yang et al.2018- CPP-2 600	10	170.92	22.75	10	217.53	7.77	CPP-2	600	4		ICR mice	high-fat emulsion
Jiang et al.2015-EAE 1500	10	117.53	9.28	10	159.29	9.67	EAE	1500	4		KM mice	HFD
Wu et al.2017-NF 200	8	93.17	18.59	8	97.81	4.37	NF	200	4		SD rats	HFD				170.88	22.42	yang 2018 600
Wu et al.2017-NF 400	8	90.08	10.93	8	97.81	4.37	NF	400	4		SD rats	HFD
Wu et al.2017-TAE 200	8	90.46	10.93	8	97.81	4.37	TAE	200	4		SD rats	HFD
Wu et al.2017-TAE 400	8	84.67	7.66	8	97.81	4.37	TAE	400	4		SD rats	HFD

## Sheet: TG
study	Tsample	tmean	tsd	csample	cmean	csd	extract	dose	duration	model	model			mg/dl
Jiang et al.2015-AE 1500	10	80.63	10.63	10	93.92	11.52	AE	1500	4	2	KM mice	HFD
Li et al.2018-AE 200	6	236.27	40.69	6	348.86	81.39	AE	200	12	3	SD rats	HFD+STZ 35 mg/kg
Liu et al.2018-AE1 8000	6	128.47	32.78	6	273.77	43.41	AE	8000	4	3	C57BL/6 mice	HFD+STZ 40mg/kg
Liu et al.2018-AE2 8000	6	124.93	25.69	6	273.77	43.41	AE	8000	4	3	C57BL/6 mice	HFD+STZ 40mg/kg
Liu et al.2018-AE3 8000	6	138.22	14.18	6	273.77	43.41	AE	8000	4	3	C57BL/6 mice	HFD+STZ 40mg/kg
Liu et al.2018-AE4 8000	6	109.86	10.63	6	273.77	43.41	AE	8000	4	3	C57BL/6 mice	HFD+STZ 40mg/kg
Liu et al.2018-AE5 8000	6	114.29	24.81	6	273.77	43.41	AE	8000	4	3	C57BL/6 mice	HFD+STZ 40mg/kg
Sheng et al.2018-AE 1000	8	52.27	19.49	8	59.36	10.63	AE	1000	5	3	SD rats	TPO850+ALx(四氧嘧啶)105ｍg/kg
Wang et al.2013-AE 2000	6	110.75	13.29	6	107.21	22.15	AE	2000	4	3	SD rats	HFD+5% sucrose-containing water+STZ 30 mg/kg
Wang et al.2013-AE 4000	6	93.92	21.26	6	107.21	22.15	AE	4000	4	3	SD rats	HFD+5% sucrose-containing water+STZ 30 mg/kg
Wang et al.2013-AE 8000	6	62.91	22.15	6	107.21	22.15	AE	8000	4	3	SD rats	HFD+5% sucrose-containing water+STZ 30 mg/kg
Xiao et al.2017-AE 1000	8	29.7	3.8	8	38.68	12.67	AE	1000	5	3	C57/BL6J	HFD+STZ 25 mg/kg 3d
Xiao et al.2017-AE 2000	8	26.88	4.64	8	38.68	12.67	AE	2000	5	3	C57/BL6J	HFD+STZ 25 mg/kg 3d
Xiao et al.2017-AE 4000	8	26.43	5.49	8	38.68	12.67	AE	4000	5	3	C57/BL6J	HFD+STZ 25 mg/kg 3d
Xu et al.2017-AE 500	6	475.05	50.69	6	488.02	54.22	AE	500	7	1	SHR/cp rats
Jiang et al.2015-EE 1500	10	74.42	8.86	10	93.92	11.52	EE	1500	4	2	KM mice	HFD
Liu et al.2018-EE1 8000	6	107.21	18.61	6	273.77	43.41	EE	8000	4	3	C57BL/6 mice	HFD+STZ 40mg/kg
Liu et al.2018-EE2 8000	6	105.43	20.38	6	273.77	43.41	EE	8000	4	3	C57BL/6 mice	HFD+STZ 40mg/kg
Liu et al.2018-EE3 8000	6	101.89	21.26	6	273.77	43.41	EE	8000	4	3	C57BL/6 mice	HFD+STZ 40mg/kg
Liu et al.2018-EE4 8000	6	90.37	11.52	6	273.77	43.41	EE	8000	4	3	C57BL/6 mice	HFD+STZ 40mg/kg
Liu et al.2018-EE5 8000	6	107.21	3.54	6	273.77	43.41	EE	8000	4	3	C57BL/6 mice	HFD+STZ 40mg/kg
Ma et al.20015-EE 370	8	85.06	8.86	8	97.46	9.75	EE	370	4	2	KM mice	HFD
Ma et al.20015-EE 750	8	84.17	9.75	8	97.46	9.75	EE	750	4	2	KM mice	HFD
Ma et al.20015-EE 1500	8	81.51	6.2	8	97.46	9.75	EE	1500	4	2	KM mice	HFD
Wang et al.2013-EE 2000	6	85.06	19.49	6	107.21	22.15	EE	2000	4	3	SD rats	HFD+5% sucrose-containing water+STZ 30 mg/kg
Wang et al.2013-EE 4000	6	71.77	31.01	6	107.21	22.15	EE	4000	4	3	SD rats	HFD+5% sucrose-containing water+STZ 30 mg/kg
Wang et al.2013-EE 8000	6	65.56	12.4	6	107.21	22.15	EE	8000	4	3	SD rats	HFD+5% sucrose-containing water+STZ 30 mg/kg		tmean	tsd
Jiang et al.2015-BuE 1500	10	82.4	12.4	10	93.92	11.52	BuE	1500	4		KM mice	HFD
Jiang et al.2015-ChE 1500	10	69.11	15.06	10	93.92	11.52	ChE	1500	4		KM mice	HFD
Hu et al.2017-CPP 200	15	48.73	7.97	15	83.28	7.09	CPP	200	8		SD rats	HFD
Hu et al.2017-CPP 400	15	48.73	6.2	15	83.28	7.09	CPP	400	8		SD rats	HFD
Hu et al.2017-CPP 800	15	41.64	5.32	15	83.28	7.09	CPP	800	8		SD rats	HFD
Yang et al.2016- CPP 200	10	33.76	6.29	10	88.42	6.2	CPP	200	8		SD rats	HFE
Yang et al.2016- CPP 400	10	34.73	6.2	10	88.42	6.2	CPP	400	8		SD rats	HFE
Yang et al.2016- CPP 800	10	38.1	5.85	10	88.42	6.2	CPP	800	8		SD rats	HFE
Yang et al.2018- CPP-2 150	10	57.68	7.85	10	68.89	23.23	CPP-2	150	4		ICR mice	high-fat emulsion
Yang et al.2018- CPP-2 300	10	55.76	9.93	10	68.89	23.23	CPP-2	300	4		ICR mice	high-fat emulsion
Yang et al.2018- CPP-2 600	10	51.59	15.86	10	68.89	23.23	CPP-2	600	4		ICR mice	high-fat emulsion
Jiang et al.2015-EAE 1500	10	76.2	10.63	10	93.92	11.52	EAE	1500	4		KM mice	HFD
Wu et al.2017-NF 200	8	54.05	10.02	8	63.79	25.06	NF	200	4		SD rats	HFD		51.39	15.95	文章提到 yang 2018 600
Wu et al.2017-NF 400	8	52.27	12.53	8	63.79	25.06	NF	400	4		SD rats	HFD
Wu et al.2017-TAE 200	8	46.96	12.53	8	63.79	25.06	TAE	200	4		SD rats	HFD
Wu et al.2017-TAE 400	8	43.41	7.52	8	63.79	25.06	TAE	400	4		SD rats	HFD

## Sheet: HDL
study	Tsample	tmean	tsd	csample	cmean	csd	extract	dose	duration	model			mmol/L
Jiang et al.2015-EE 1500	10	2.85	0.25	10	1.63	0.2	EE	1500	4	2	KM mice	HFD				Bar0, 1.6333333333333326
Jiang et al.2015-AE 1500	10	1.84	0.19	10	1.63	0.2	AE	1500	4	2	KM mice	HFD				Bar1, 1.8291666666666664
Liu et al.2018-EE1 8000	6	1.95	0.24	6	1.57	0.25	EE	8000	4	3	C57BL/6 mice	HFD+STZ 40mg/kg				Bar2, 2.8541666666666665
Liu et al.2018-EE2 8000	6	2.11	0.21	6	1.57	0.25	EE	8000	4	3	C57BL/6 mice	HFD+STZ 40mg/kg				Bar3, 3.0999999999999996
Liu et al.2018-EE3 8000	6	2.34	0.39	6	1.57	0.25	EE	8000	4	3	C57BL/6 mice	HFD+STZ 40mg/kg				Bar4, 1.8416666666666668
Liu et al.2018-EE4 8000	6	2.23	0.34	6	1.57	0.25	EE	8000	4	3	C57BL/6 mice	HFD+STZ 40mg/kg				Bar5, 2.029166666666667
Liu et al.2018-EE5 8000	6	2.05	0.31	6	1.57	0.25	EE	8000	4	3	C57BL/6 mice	HFD+STZ 40mg/kg
Liu et al.2018-AE1 8000	6	1.66	0.11	6	1.57	0.25	AE	8000	4	3	C57BL/6 mice	HFD+STZ 40mg/kg
Liu et al.2018-AE2 8000	6	1.78	0.18	6	1.57	0.25	AE	8000	4	3	C57BL/6 mice	HFD+STZ 40mg/kg
Liu et al.2018-AE3 8000	6	1.74	0.21	6	1.57	0.25	AE	8000	4	3	C57BL/6 mice	HFD+STZ 40mg/kg
Liu et al.2018-AE4 8000	6	1.58	0.16	6	1.57	0.25	AE	8000	4	3	C57BL/6 mice	HFD+STZ 40mg/kg
Liu et al.2018-AE5 8000	6	1.59	0.08	6	1.57	0.25	AE	8000	4	3	C57BL/6 mice	HFD+STZ 40mg/kg
Ma et al.20015-EE 370	8	2.04	0.19	8	1.76	0.26	EE	370	4	2	KM mice	HFD
Ma et al.20015-EE 750	8	2.17	0.13	8	1.76	0.26	EE	750	4	2	KM mice	HFD
Ma et al.20015-EE 1500	8	2.46	0.2	8	1.76	0.26	EE	1500	4	2	KM mice	HFD
Sheng et al.2018-AE 1000	8	1.75	0.48	8	1.75	0.17	AE	1000	5	3	SD rats	TP0850+ALx105ｍg/kg
Wang et al.2013-EE 2000	6	1.26	0.22	6	1.04	0.2	EE	2000	4	3	SD rats	HFD+5% sucrose-containing water+STZ 30 mg/kg
Wang et al.2013-EE 4000	6	1.31	0.26	6	1.04	0.2	EE	4000	4	3	SD rats	HFD+5% sucrose-containing water+STZ 30 mg/kg
Wang et al.2013-EE 8000	6	1.59	0.18	6	1.04	0.2	EE	8000	4	3	SD rats	HFD+5% sucrose-containing water+STZ 30 mg/kg
Wang et al.2013-AE 2000	6	1.23	0.3	6	1.04	0.2	AE	2000	4	3	SD rats	HFD+5% sucrose-containing water+STZ 30 mg/kg
Wang et al.2013-AE 4000	6	1.33	0.3	6	1.04	0.2	AE	4000	4	3	SD rats	HFD+5% sucrose-containing water+STZ 30 mg/kg
Wang et al.2013-AE 8000	6	1.5	0.26	6	1.04	0.2	AE	8000	4	3	SD rats	HFD+5% sucrose-containing water+STZ 30 mg/kg
Xiao et al.2017-AE 1000	8	2.97	0.28	8	2.12	0.45	AE	1000	5	3	C57/BL6J	HFD+STZ 25 mg/kg 3d
Xiao et al.2017-AE 2000	8	3.47	0.66	8	2.12	0.45	AE	2000	5	3	C57/BL6J	HFD+STZ 25 mg/kg 3d
Xiao et al.2017-AE 4000	8	3.55	0.42	8	2.12	0.45	AE	4000	5	3	C57/BL6J	HFD+STZ 25 mg/kg 3d
																Bar0, 2.1192052980132443		Bar1, 2.2764900662251653
																Bar2, 2.971854304635761		Bar3, 3.071192052980133
																Bar4, 3.468543046357616		Bar5, 3.7003311258278138
																Bar6, 3.5513245033112586
																Bar7, 3.7003311258278138

## Sheet: LDL
study	Tsample	tmean	tsd	csample	cmean	csd	extract	dose	duration		model		mmol/L
Jiang et al.2015-EE 1500	10	0.82	0.18	10	1.16	0.15	EE	1500	4	KM mice	2	HFD
Jiang et al.2015-AE 1500	10	0.93	0.26	10	1.16	0.15	AE	1500	4	KM mice	2	HFD
Liu et al.2018-AE1 8000	6	0.28	0.03	6	0.31	0.05	AE	8000	4	C57BL/6 mice	3	HFD+STZ 40mg/kg
Liu et al.2018-AE2 8000	6	0.28	0.04	6	0.31	0.05	AE	8000	4	C57BL/6 mice	3	HFD+STZ 40mg/kg
Liu et al.2018-AE3 8000	6	0.29	0.05	6	0.31	0.05	AE	8000	4	C57BL/6 mice	3	HFD+STZ 40mg/kg
Liu et al.2018-AE4 8000	6	0.31	0.04	6	0.31	0.05	AE	8000	4	C57BL/6 mice	3	HFD+STZ 40mg/kg
Liu et al.2018-AE5 8000	6	0.25	0.04	6	0.31	0.05	AE	8000	4	C57BL/6 mice	3	HFD+STZ 40mg/kg
Liu et al.2018-EE1 8000	6	0.24	0.04	6	0.31	0.05	EE	8000	4	C57BL/6 mice	3	HFD+STZ 40mg/kg
Liu et al.2018-EE2 8000	6	0.21	0.03	6	0.31	0.05	EE	8000	4	C57BL/6 mice	3	HFD+STZ 40mg/kg
Liu et al.2018-EE3 8000	6	0.18	0.02	6	0.31	0.05	EE	8000	4	C57BL/6 mice	3	HFD+STZ 40mg/kg
Liu et al.2018-EE4 8000	6	0.23	0.03	6	0.31	0.05	EE	8000	4	C57BL/6 mice	3	HFD+STZ 40mg/kg
Liu et al.2018-EE5 8000	6	0.24	0.04	6	0.31	0.05	EE	8000	4	C57BL/6 mice	3	HFD+STZ 40mg/kg
Ma et al.20015-EE 370	8	0.78	0.03	8	0.88	0.08	EE	370	4	KM mice	2	HFD
Ma et al.20015-EE 750	8	0.68	0.06	8	0.88	0.08	EE	750	4	KM mice	2	HFD
Ma et al.20015-EE 1500	8	0.59	0.03	8	0.88	0.08	EE	1500	4	KM mice	2	HFD
Sheng et al.2018-AE 1000	8	3.22	0.69	8	3.13	0.46	AE	1000	5	SD rats	3	TPO850+ALx(四氧嘧啶)105ｍg/kg
Wang et al.2013-EE 2000	6	0.97	0.23	6	1.14	0.2	EE	2000	4	SD rats	3	HFD+5% sucrose-containing water+STZ 30 mg/kg
Wang et al.2013-EE 4000	6	0.99	0.18	6	1.14	0.2	EE	4000	4	SD rats	3	HFD+5% sucrose-containing water+STZ 30 mg/kg
Wang et al.2013-EE 8000	6	0.84	0.2	6	1.14	0.2	EE	8000	4	SD rats	3	HFD+5% sucrose-containing water+STZ 30 mg/kg
Wang et al.2013-AE 2000	6	0.97	0.16	6	1.14	0.2	AE	2000	4	SD rats	3	HFD+5% sucrose-containing water+STZ 30 mg/kg
Wang et al.2013-AE 4000	6	1.02	0.16	6	1.14	0.2	AE	4000	4	SD rats	3	HFD+5% sucrose-containing water+STZ 30 mg/kg
Wang et al.2013-AE 8000	6	0.79	0.2	6	1.14	0.2	AE	8000	4	SD rats	3	HFD+5% sucrose-containing water+STZ 30 mg/kg
Xiao et al.2017-AE 1000	8	2.11	0.58	8	3	0.24	AE	1000	5	C57/BL6J	3	HFD+STZ 25 mg/kg 3d
Xiao et al.2017-AE 2000	8	2	0.29	8	3	0.24	AE	2000	5	C57/BL6J	3	HFD+STZ 25 mg/kg 3d
Xiao et al.2017-AE 4000	8	1.61	0.46	8	3	0.24	AE	4000	5	C57/BL6J	3	HFD+STZ 25 mg/kg 3d
